# Supplementary material for: Identification and Validation of qSTS5, a QTL Associated with Salt Tolerance at Seedling Stage in Dongxiang Wild Rice
Source: Biology (Basel). 2026 Apr 29;15(9):702. doi: 10.3390/biology15090702 (PMC13162581; doi:10.3390/biology15090702)
Supplement: Supplementary file 1 [file biology-15-00702-s001.zip]

Archive with 1 entries (1 files):
- biology-4253451-supplementary.pdf
